# Supplementary material for: Novel Alkylimidazolium Ionic Liquids as an Antibacterial Alternative to Pathogens of the Skin and Soft Tissue Infections
Source: Molecules. 2018 Sep 14;23(9):2354. doi: 10.3390/molecules23092354 (PMC6225289; doi:10.3390/molecules23092354)
Supplement: Supplementary file 1 [file molecules-23-02354-s001.zip]

Archive with 2 entries (2 files):
- ._Supplemental movie 1.mpg
- molecules-335713-supplementary.pdf
